# Supplementary material for: PANSAID – PAracetamol and NSAID in combination: study protocol for a randomised trial
Source: Trials. 2017 Jan 10;18:11. doi: 10.1186/s13063-016-1749-7 (PMC5223299; doi:10.1186/s13063-016-1749-7)
Supplement: Additional file 1: — SPIRIT 2013 Checklist: Recommended items to address in a clinical trial protocol and related documents*. SPIRIT figure: PANSAID. (ZIP 47 kb) [file 13063_2016_1749_MOESM1_ESM.zip]

Archive with 2 entries (2 files):
- Additional file 1/SPIRIT checkliste PANSAID.doc
- Additional file 1/SPIRIT-Figure PANSAIDv2.doc
